# Supplementary material for: Direct visualization of human myosin II force generation using DNA origami-based thick filaments
Source: Commun Biol. 2019 Nov 27;2:437. doi: 10.1038/s42003-019-0683-0 (PMC6881340; doi:10.1038/s42003-019-0683-0)
Supplement: Supplementary file 5 — Supplementary Data 1 [file 42003_2019_683_MOESM5_ESM.xlsx]

## Sheet: Fig.1d
Fig.1d Number of labeled myosin
Number of labeled myosin
6
4
6
6
6
5
5
5
4
3
5
5
5
6
6
6
6
4
5
6
5
5
6
6
6
6
5
6
6
5
6
4
5
6
6
6
5
5
4
5
6
5
6
6
6
6
5
4
5
6
6
6
4
6
6
5
6
6
5
4
6
6
5
5
6
6
5
6
5
6
6
6
6
6
5
6
6
6
5
6
4
5
6
6
6
6
6
6
4
6
5
5
6
4
6
6
5

## Sheet: Fig.1f
Fig.1f Distance between heads
Distance between myosin heads
36.3858
36.2637
46.5412
42.6102
37.2514
40.5538
36.2251
39.4937
37.0728
38.5031
38.9091
43.9885
40.513
31.7448
36.3824
31.9394
36.2557
38.0512
38.0382
36.8069
28.1665
41.0958
38.2505
39.4263
34.4483
34.5896
40.6052
37.2406
40.7251
35.1489
33.952
38.7092
36.2356
35.0747
34.0165
36.1495
36.7347
37.0618
31.5173
31.9917
37.4241
35.7871
41.4205
34.6287
37.7327
28.8207
41.3696
34.6742
36.6214
41.1976
36.4365
37.4574
37.2001
39.0237
43.5036
37.012
35.9898
33.8008
36.1942
39.8227
40.5474
37.1207
35.2504
44.4626
32.7518
35.4997
35.7733
41.7352
34.1201
36.9931
33.7358
37.9036
35.8525
32.8726
35.9475
35.7239
32.9035
35.6719
32.703
39.6304
34.2618
35.2952
36.8441
38.3489
33.3329
35.3192
31.2113
36.671
43.1716
41.7668
33.8926
35.2175
33.7989
40.1944
47.9576
36.0828
39.3424
40.2689
32.5928
31.5317
33.1657
33.0963
40.8045

## Sheet: Fig. 1e
Fig. 1e Linker angle θ
angles (θ) between the linker and the backbone
Rigor	Free on mica
33	87
59	35
51	39
53	123
57	12
67	40
36	9
46	104
53	34
45	28
39	63
56	28
45	41
41	55
53	61
53	54
35	31
49	41
48	27
53	58
45	61
46	70
45	39
37	58
45	55
37	42
39	51
49	71
43	50
44	52
47	20
44	11
37	18
53	47
47	48
36	66
35	32
45	37
41	34
45	34
31	67
38	64
19	26
43	17
37	31
39	14
42	24
39	42
32	32
49	31
36	52
34	54
25	37
35	61
23	92
45	22
32	23
29	31
21	24
36	27
26	30
45	37
27	32
33	38
32	40
52	35
34	35
30	55
29	53
36	45
18	59
26	37
24	25
33	48
34	56
34	41
30	40
21	47
25	27
31	54
	44
	31
	22
	56
	34
	46
	15
	24
	18
	83
	23
	79
	53
	43
	89
	24
	16
	18
	39
	48
	43
	39
	22
	51
	51
	80
	29
	50
	40
	84
	43
	17
	58
	23
	39
	56
	56
	53
	36
	86
	36
	42
	37
	40
	31
	24
	51
	35
	64
	64
	25
	17
	58
	56
	29
	20
	35
	35
	36
	50
	98
	46
	37
	48
	75
	28
	41
	11
	9
	36
	43
	20
	56
	35
	56
	75
	53
	60
	33
	62
	50
	46
	27
	49
	39
	54
	49
	59
	37
	44
	41
	47
	48
	32
	14
	27
	44
	63
	52
	48
	45
	54
	37
	53
	50
	111
	70
	47
	28
	19
	84
	52
	56
	34
	40
	48
	36
	65
	56
	59
	40
	85
	43
	67
	52
	31
	40
	51
	33
	51
	51
	37
	58
	34
	55
	50
	33
	54
	39
	33
	37
	47
	66
	37
	56
	35
	38
	85
	62
	103
	60
	57
	45
	48
	42
	50
	83
	44
	52
	46
	35
	30
	46
	58
	29
	67
	44
	49
	34
	63
	65
	56
	47
	47
	88
	40
	50
	37
	53
	50
	58
	51
	62
	87
	96
	37
	47
	55
	77
	66
	92
	61
	64
	100
	55
	27
	46
	75
	45
	53
	51
	69
	50
	17
	60
	91
	21
	13
	47
	40
	44
	71
	67
	63
	23
	75
	49
	16
	25
	50
	61
	64

## Sheet: Fig.1g
Fig.1g Angle θ at each position
Linker angle at each linker position
Rigor								Free on mica
myosin#1	myosin#2	myosin#3	myosin#4	myosin#5	myosin#6			myosin#1	myosin#2	myosin#3	myosin#4	myosin#5	myosin#6
30	32	32	37	35	33			40	52	35	22	54	87
	52	49	53	49	59			50	31	56	51	37	35
	34	36	47	48	51			37	40	75	51	61	39
21	30	34	36	53	53			53	51	53	80	92	123
	29	25	35	45	57			50	33	60	29	22	12
24	34	52	46	50	54			58	51	33	50	23	40
17	22	28	39	48	39			51	51	62	40	31	9
		35	45	46	67				37	50	84	24	104
19	23	30	25	41	51			62	58	46	43	27	34
31	30	30	34	40	50			87	34	27	17	30	28
		23	41	45	36			96	55	49	58	37	63
	36	45	45	37	46			37	50	39	23	32	28
31	31	38	33	45	44			47	33	54	39	38	41
		32	31	45	53			55	54	49	56	40	55
34		28	25	30	37			77	39	59	56	35	61
		29	38	37	45			66	33	37	53	35	54
	18	21	19	39	39			92	37	44	36	55	31
25	26	36	43	49	56			61	47	41	86	53	41
	24	26	37	43	45			64	66	47	36	45	27
31	33	45	39	44	41			100	37	48	42	59	58
	34	27	42	47	53			55	56	32	37	37	61
	34	33	39	44	53			27	35	14	40	25	70
30	38	42	44	33	48			46	38	27	31	48	39
								75	85	44	24	56	58
								45	62	63	51	41	55
									103	52	35	40	42
								53	60	48	64	47	51
								51	57	45	64	27	71
								69	45	54	25	54	50
								50	48	37	17	44	52
								17	42	53	58	31	20
								60	50	50	56	22	11
								91	83	111	29	56	18
								21	44	70	20	34	47
								13	52	47	35	46	48
								47	46	28	35	15	66
									35	19	36	24	32
								40	30	84	50	18	37
								44	46	52	98	83	34
								71	58	56	46	23	34
								67	29	34	37	79	67
								63	67	40	48	53	64
								23	44	48	75	43	26
								75	49	36	28	89	17
								49	34	65	41	24	31
								16	63	56	11	16	14
								25	65	59	9	18	24
								50	56	40	36	39	42
								61	47	85	43	48	32
									47	43	20	43	31
								64	88	67	56	39	52

## Sheet: Fig. 2c,d
Fig. 2c,d lever-arm angle
Lever-arm angle
Rigor	ATP
71	46
101	71
101	67
76	54
102	44
101	69
93	54
101	52
100	57
104	55
86	51
108	53
104	72
90	53
42	44
56	60
79	59
86	54
45	73
83	73
77	78
73	62
88	53
106	55
99	61
93	57
118	50
61	57
65	55
29	45
106	40
90	56
90	49
90	61
38	49
41	48
101	64
96	67
99	73
111	66
94	63
112	70
96	58
90	69
81	56
87	40
67	77
82	53
53	41
42	74
90	41
105	53
104	52
101	57
90	53
72	46
93	50
104	63
92	48
88	46
92	70
105	57
94	70
99	62
88	58
94	56
106	43
86	50
103	58
90	69
65	75
71	60
138	71
149	51
150	50
94	68
100	67
95	45
98	67
57	54
78	56
86	60
51	62
90	57
69	71
94	70
98	78
103	64
103	59
44	66
51	53
52	54
95	51
102	41
96	64
92	45
	60
	57
	70
	62
	67
	67
	49
	63
	34
	47
	71
	59
	53
	62
	70
	51
	56
	43
	58
	51
	47
	44
	52
	54
	60
	63
	60
	70
	69
	70
	61
	68
	77
	68
	48
	47
	50
	58
	60
	49
	65
	62
	58
	54
	68
	74
	70
	73
	57
	64
	52
	51
	57
	52
	51
	61
	62
	69
	69
	79
	74
	77
	79
	66
	73
	61
	45
	45
	56
	37
	46
	64
	52
	44
	37
	27
	42
	43
	55
	55
	40
	39
	56
	34
	47
	34
	42
	70
	34
	58
	27
	44
	44
	58
	59
	44
	48
	31
	49
	29
	60
	38
	64
	56
	47
	72
	53
	48
	51
	60
	61
	71
	53
	65
	59
	56
	73
	45
	53
	79
	43
	53
	72
	64
	50
	49
	46
	57
	62
	47
	54
	47
	45
	55
	53
	61
	49
	43
	45
	69
	64
	68
	73
	71
	71
	73
	68
	48
	55
	49
	50
	42
	58
	64
	56
	71
	62
	71
	71
	60
	69
	50
	47
	54
	80
	41
	57
	46
	41
	55
	39
	52
	59
	59
	51
	51
	67
	56
	52
	45
	69
	60
	55
	49
	39
	43
	31
	22
	49
	49
	34
	43
	43
	45
	42
	35
	45
	45
	56
	69
	60
	68
	67
	60
	64
	44
	54
	49
	62
	74
	44
	53
	50
	54
	68
	50
	77
	68
	76
	77
	45
	67
	73
	68
	57
	72
	56
	58
	79
	87
	96
	99
	81
	87
	100
	81
	92
	88
	87
	110
	96
	92
	75
	77
	94
	100
	89
	89
	107
	81
	97
	84
	94
	73
	78
	102
	75
	97
	79
	93
	91
	86
	80
	100
	98
	101
	92
	94
	89
	86
	92
	86
	94
	100
	102
	93
	82
	92
	86
	100
	93
	71
	73
	82
	110
	81
	75
	93
	87
	87
	92
	82
	86
	100
	86
	84
	80
	92
	74
	76
	73
	95
	106
	107
	106
	101

## Sheet: Fig. 2e
Fig. 2d Head displacement
Head displacement
Pre to 1st-post	pre to 2nd-post
3	7.1
4.1	6
4.8	10.8
3.8	9.3
4.1	10.2
3.7	6.8
5.5	8.9
4.1	8.3
2.7	8.7
3	5.7
4.3	4.7
2.7	4.4
4.5	7.5
2.7	7.5
2.8	7.2
5.9	9.7
4.2	9.8
5.9	9.3
5.8	10.6
2.9	5.2
4.6	9.8
5.7	8.2
4.2	5.4
3.8	7.7
5.2	6.7
3.7	6.3
3.9	7
4.3	5.6
6
3.8
3.7
4.8
5.3
5.2
3.9
4.1
4.6
4.9
4.3
3.2
4.8
3.4
3.8
2.8
3.8
3.5
4
2.5
3.8
3.3
5.1
3.8
3.4
3.8
4.9
3.5
3.8
5.3
3.9
4.1
2.7
3.6
3.4
4.2
5.7
3.3
3.1
5.4
2.8
2.9
3.5
3.8
3.4
4.7
4.6
4.8

## Sheet: Fig. 3d
Fig. 3d Line profiles
actin(raw)	linker(raw)	actin(average)	linker(average)
0.500458	0.0867052	-0.0502349	-8.94709
0.543314	0.0911002	-0.0503519	-8.98568
0.59604	0.115929	-0.0504607	-9.01893
0.663928	0.175304	-0.0505483	-9.04498
0.770667	0.262605	-0.0505849	-9.06148
0.896985	0.364784	-0.0505068	-9.06546
0.970998	0.464355	-0.0501873	-9.0532
0.963723	0.548952	-0.0493949	-9.02019
0.908849	0.608489	-0.0477405	-8.96099
0.856387	0.666145	-0.0446288	-8.86917
0.815265	0.732981	-0.0392432	-8.73729
0.787346	0.777383	-0.0306023	-8.55688
0.782088	0.814466	-0.01773	-8.31856
0.787331	0.854728	5.18445e-05	-8.01211
0.793153	0.834711	0.0227473	-7.6268
0.791904	0.699663	0.0493388	-7.15167
0.802216	0.537572	0.0776232	-6.576
0.845828	0.419944	0.104376	-5.88983
0.920036	0.341776	0.125893	-5.08462
0.989504	0.30985	0.13881	-4.15395
0.99858	0.306412	0.140953	-3.09426
0.949966	0.335715	0.131936	-1.90559
0.885762	0.393586	0.113263	-0.592241
0.833001	0.438898	0.0879161	0.83661
0.803314	0.464195	0.0595717	2.36653
0.78712	0.488218	0.0317302	3.97764
0.773756	0.48658	0.00704456	5.64469
0.766551	0.438511	-0.012997	7.33744
0.766684	0.366489	-0.0280248	9.02136
0.772816	0.29696	-0.0384939	10.6586
0.789642	0.265401	-0.0453026	12.2094
0.833766	0.260819	-0.0494577	13.6335
0.898273	0.262042	-0.0518541	14.8916
0.958817	0.258175	-0.0531766	15.9476
1	0.253894	-0.0538915	16.7696
0.985184	0.318087	-0.0542861	17.332
0.914418	0.487127	-0.0545213	17.6163
0.842821	0.675697	-0.054678	17.6125
0.801241	0.777216	-0.0547901	17.3189
0.784307	0.806813	-0.0548635	16.743
0.779388	0.842967	-0.0548842	15.9005
0.776264	0.912031	-0.054819	14.8148
0.776693	0.936042	-0.0546112	13.5159
0.783149	0.825245	-0.054172	12.0387
0.79965	0.62963	-0.0533703	10.4217
0.833797	0.477314	-0.0520214	8.70504
0.88812	0.462829	-0.0498787	6.92906
0.943463	0.538985	-0.0466307	5.13267
0.966148	0.619674	-0.0419088	3.35202
0.943343	0.716503	-0.0353104	1.61953
0.888354	0.78048	-0.0264398	-0.0368035
0.843203	0.783397	-0.0149695	-1.59378
0.818881	0.786368	-0.000714438	-3.03296
0.797711	0.777925	0.0162864	-4.34037
0.78376	0.798933	0.0356993	-5.50591
0.777136	0.894549	0.0568514	-6.52263
0.773886	0.994112	0.0787305	-7.38587
0.772109	1.0009	0.100041	-8.09249
0.77535	0.881624	0.119316	-8.64019
0.792727	0.677705	0.135079	-9.02712
0.835753	0.482632	0.146025	-9.2518
0.902443	0.365285	0.1512	-9.31347
0.940365	0.297179	0.150134	-9.21291
0.917671	0.276493	0.142912	-8.95351
0.863268	0.305073	0.130159	-8.54269
0.813244	0.350869	0.112951	-7.9933
0.784721	0.387886	0.0926648	-7.32485
0.77238	0.450264	0.0707918	-6.56422
0.767344	0.561121	0.0487628	-5.74571
0.765907	0.656478	0.0277978	-4.91012
0.767374	0.661528	0.00881045	-4.10289
0.770581	0.583092	-0.00763044	-3.37141
0.778172	0.462268	-0.0212858	-2.76152
0.806466	0.313403	-0.032192	-2.31393
0.865526	0.200358	-0.0405853	-2.06062
0.933519	0.13725	-0.0468208	-2.02198
0.955401	0.0939306	-0.0513015	-2.20496
0.906481	0.0800617	-0.0544227	-2.60249
0.833205	0.0832794	-0.0565361	-3.19434
0.773887	0.0844374	-0.0579311	-3.94921
0.729773	0.0636917	-0.0588295	-4.82787
		-0.0593883	-5.78679
		-0.0597056	-6.78198
		-0.0598264	-7.77238
		-0.0597448	-8.72262
		-0.0594018	-9.6048
		-0.058678	-10.3992
		-0.0573839	-11.0944
		-0.0552498	-11.6858
		-0.0519207	-12.1749
		-0.0469636	-12.5667
		-0.039893	-12.8686
		-0.0302209	-13.0885
		-0.0175329	-13.2333
		-0.00158632	-13.3077
		0.0175838	-13.314
		0.0395694	-13.2507
		0.0635309	-13.1135
		0.0882007	-12.8942
		0.111963	-12.5818
		0.133011	-12.1626
		0.149568	-11.6211
		0.160129	-10.9404
		0.163687	-10.1039
		0.159886	-9.09586
		0.149081	-7.90328
		0.132281	-6.51711
		0.11099	-4.93387
		0.0869852	-3.15701
		0.0620724	-1.1982
		0.0378678	0.921737
		0.0156393	3.17239
		-0.0037737	5.51382
		-0.0199629	7.89724
		-0.032893	10.2665
		-0.0428062	12.56
		-0.0501161	14.7134
		-0.055309	16.6627
		-0.0588678	18.3477
		-0.0612213	19.7147
		-0.0627174	20.7205
		-0.0636155	21.3343
		-0.0640902	21.54
		-0.0642404	21.3372
		-0.0640992	20.7415
		-0.0636415	19.7835
		-0.0627896	18.5073
		-0.061416	16.9678
		-0.0593464	15.2282
		-0.0563642	13.3562
		-0.0522202	11.421
		-0.0466493	9.48967
		-0.0393954	7.6247
		-0.0302455	5.88141
		-0.0190694	4.30631
		-0.00586378	2.93608
		0.00920921	1.7972
		0.0257927	0.906141
		0.0433254	0.270068
		0.0610565	-0.112082
		0.0780884	-0.248311
		0.0934456	-0.152166
		0.106164	0.158661
		0.115391	0.663624
		0.120474	1.34046
		0.121042	2.16613
		0.117045	3.11755
		0.108761	4.1721
		0.0967645	5.30799
		0.0818573	6.50444
		0.0649809	7.74173
		0.047117	9.00122
		0.0291951	10.2652
		0.0120158	11.517
		-0.00380003	12.7407
		-0.0178343	13.921
		-0.0298686	15.0434
		-0.0398606	16.0941
		-0.047907	17.06
		-0.0542007	17.9285
		-0.0589892	18.688
		-0.0625388	19.3276
		-0.0651075	19.8375
		-0.0669265	20.2089
		-0.0681902	20.4341
		-0.0690521	20.5069
		-0.0696246	20.4223
		-0.0699796	20.1769
		-0.0701483	19.7689
		-0.0701178	19.198
		-0.0698234	18.466
		-0.0691369	17.5762
		-0.0678538	16.5338
		-0.0656822	15.3458
		-0.0622424	14.0214
		-0.0570851	12.5714
		-0.0497367	11.0087
		-0.0397767	9.34832
		-0.0269437	7.60713
		-0.0112552	5.80413
		0.00688348	3.96039
		0.0266159	2.09899
		0.0466476	0.245045
		0.0653557	-1.57449
		0.0809897	-3.33094
		0.091935	-4.99428
		0.0969843	-6.53352
		0.0955542	-7.91734
		0.0877934	-9.11481
		0.0745552	-10.0964
		0.0572402	-10.8349
		0.0375509	-11.307
		0.0172158	-11.4943
		-0.00225405	-11.3849
		-0.0197322	-10.9747
		-0.0345461	-10.2683
		-0.0464566	-9.28018
		-0.0555724	-8.03534
		-0.0622332	-6.56897
		-0.0668929	-4.92627
		-0.0700245	-3.16125
		-0.072056	-1.33515
		-0.0733378	0.485791
		-0.0741347	2.23296
		-0.0746328	3.83836
		-0.0749554	5.23768
		-0.0751791	6.37333
		-0.075348	7.19727
		-0.0754843	7.67329
		-0.0755939	7.77874
		-0.0756669	7.50549
		-0.0756723	6.86007
		-0.0755455	5.86302
		-0.0751682	4.54747
		-0.0743404	2.95703
		-0.0727481	1.14329
		-0.0699355	-0.837067
		-0.0652975	-2.92523
		-0.0581131	-5.06306
		-0.0476376	-7.19572
		-0.0332656	-9.27378
		-0.0147485	-11.2549
		0.00757594	-13.1049
		0.0326121	-14.7981
		0.0584746	-16.3177
		0.0826536	-17.6549
		0.102383	-18.8083
		0.11515	-19.7826
		0.119211	-20.5878
		0.113986	-21.2372
		0.100183	-21.747
		0.0796421	-22.1344
		0.0549269	-22.4173
		0.028799	-22.6129
		0.00371915	-22.7375
		-0.0185025	-22.8061
		-0.0368508	-22.8317
		-0.0510561	-22.8256
		-0.0614134	-22.7975
		-0.0685513	-22.7552
		-0.0732181	-22.7048

## Sheet: Fig. 3e
Fig. 3e Averaged line profiles
	actin		linker
x	y	SE	y	SE
-20	-7.77997	3.09046	-9.54508	2.53068
-19	-8.59262	3.13242	-9.07118	2.49038
-18	-9.30021	3.14023	-8.42787	2.47521
-17	-9.9032	3.11501	-7.61982	2.48943
-16	-10.4048	3.05965	-6.65196	2.53557
-15	-10.8103	2.97869	-5.53033	2.61397
-14	-11.1267	2.87825	-4.26292	2.72297
-13	-11.362	2.76578	-2.86063	2.8594
-12	-11.5248	2.64979	-1.33823	3.01946
-11	-11.6233	2.53922	0.284849	3.19941
-10	-11.665	2.44257	1.98382	3.39595
-9	-11.6558	2.3668	3.72829	3.60626
-8	-11.5999	2.31641	5.48236	3.82752
-7	-11.4989	2.29298	7.20534	4.05639
-6	-11.3514	2.29566	8.85291	4.28842
-5	-11.1534	2.32237	10.379	4.51785
-4	-10.8979	2.37135	11.738	4.7378
-3	-10.5761	2.44237	12.8874	4.94088
-2	-10.1774	2.53705	13.7902	5.12027
-1	-9.69128	2.65824	14.4179	5.27071
0	-9.10777	2.80845	14.7516	5.38944
1	-8.41902	2.98794	14.7844	5.47672
2	-7.62009	3.19315	14.5208	5.53579
3	-6.70968	3.41602	13.9772	5.57223
4	-5.6904	3.64437	13.1799	5.59286
5	-4.56886	3.86335	12.1637	5.60446
6	-3.35548	4.05758	10.9694	5.61253
7	-2.06438	4.21368	9.64081	5.62047
8	-0.713385	4.32289	8.22291	5.62943
9	0.67559	4.38352	6.75914	5.63861
10	2.07599	4.40255	5.28979	5.646
11	3.45598	4.3958	3.85084	5.64919
12	4.77811	4.38554	2.47325	5.64597
13	5.99968	4.3952	1.18284	5.63463
14	7.07421	4.44195	0.000595844	5.61405
15	7.95405	4.53018	-1.05679	5.58344
16	8.59421	4.64974	-1.97613	5.5422
17	8.95672	4.77995	-2.747	5.48959
18	9.01511	4.89689	-3.36093	5.4247
19	8.75805	4.98036	-3.81074	5.34645
20	8.19146	5.01825	-4.0901	5.25367
21	7.33873	5.00771	-4.19322	5.14539
22	6.23899	4.95393	-4.1148	5.02101
23	4.94355	4.86729	-3.85019	4.88062
24	3.51129	4.7599	-3.39587	4.72527
25	2.00374	4.64236	-2.75011	4.55716
26	0.480434	4.52169	-1.91387	4.38
27	-1.00475	4.40061	-0.891873	4.19921
28	-2.40599	4.27824	0.306278	4.02214
29	-3.68669	4.15168	1.66503	3.85803
30	-4.81947	4.01773	3.16205	3.71761
31	-5.78541	3.87442	4.76776	3.61192
32	-6.5728	3.72203	6.44539	3.55043
33	-7.17583	3.56363	8.15176	3.53882
34	-7.5933	3.40527	9.83873	3.57726
35	-7.82765	3.25555	11.4553	3.66019
36	-7.88421	3.1248	12.9501	3.77785
37	-7.77072	3.02333	14.2747	3.91879
38	-7.49702	2.95915	15.3863	4.07232
39	-7.07485	2.93555	16.2502	4.23022
40	-6.51763	2.94972	16.8424	4.38725
41	-5.84028	2.99321	17.1502	4.54084
42	-5.05896	3.05408	17.173	4.68998
43	-4.19063	3.11957	16.9213	4.83389
44	-3.25274	3.17859	16.415	4.97085
45	-2.26267	3.22311	15.6818	5.09738
46	-1.23736	3.24879	14.7541	5.20823
47	-0.192887	3.25477	13.6669	5.29686
48	0.855722	3.24311	12.4552	5.35626
49	1.89444	3.21806	11.1522	5.38
50	2.9099	3.18537	9.78792	5.363
51	3.88884	3.15206	8.38872	5.30203
52	4.81725	3.12624	6.97677	5.19594
53	5.67965	3.11682	5.57058	5.04558
54	6.4586	3.13225	4.18552	4.85346
55	7.13478	3.17825	2.83465	4.62344
56	7.68782	3.25529	1.52962	4.36036
57	8.09796	3.35735	0.28147	4.06976
58	8.34831	3.4733	-0.898529	3.75773
59	8.42745	3.59045	-1.99823	3.43101
60	8.33167	3.69892	-3.00404	3.09712
61	8.06651	3.79488	-3.90046	2.76484
62	7.647	3.88154	-4.66979	2.44485
63	7.09658	3.96752	-5.29204	2.15052
64	6.44474	4.06299	-5.74518	1.89881
65	5.7239	4.17531	-6.00589	1.71009
66	4.96608	4.30591	-6.05092	1.60498
67	4.19989	4.44974	-5.85922	1.59673
68	3.4485	4.59714	-5.41483	1.68408
69	2.72867	4.73666	-4.71026	1.8529
70	2.05091	4.8575	-3.75004	2.08423
71	1.42045	4.9509	-2.55376	2.3593
72	0.838883	5.01055	-1.15781	2.65922
73	0.305801	5.03228	0.384771	2.96262
74	-0.17963	5.01368	2.00683	3.24481
75	-0.617512	4.95367	3.63208	3.47909
76	-1.00652	4.85239	5.18201	3.64039
77	-1.34366	4.7113	6.58363	3.71017
78	-1.62445	4.53342	7.77699	3.68185
79	-1.84331	4.32387	8.72093	3.56569
80	-1.99427	4.09044	9.39616	3.39227
81	-2.07164	3.84425	9.80516	3.21273
82	-2.07079	3.60045	9.96915	3.09136
83	-1.98888	3.37848	9.92279	3.08513
84	-1.82545	3.20109	9.70783	3.2162
85	-1.58301	3.09117	9.36694	3.46193
86	-1.26729	3.06573	8.93869	3.77353
87	-0.887423	3.12941	8.45431	4.10125
88	-0.455771	3.27184	7.93639	4.40732
89	0.0124465	3.47106	7.39926	4.66786
90	0.49983	3.69999	6.85051	4.8702
91	0.987696	3.93191	6.29308	5.00947
92	1.45715	4.14343	5.72744	5.08568
93	1.89023	4.31582	5.15341	5.10169
94	2.27106	4.43539	4.57151	5.06179
95	2.58683	4.49382	3.98373	4.97099
96	3.64219	5.00501	4.74492	5.26339
97	4.0726	4.86221	4.08446	5.07884
98	4.41179	4.64024	3.43596	4.85227
99	4.66259	4.35535	2.8088	4.58963
100	4.83182	4.03183	2.21338	4.29683
101	6.58147	3.82749	3.36248	4.15434
102	6.62498	3.44796	2.80598	3.75725
103	6.61424	3.18851	2.3191	3.34074
104	6.5617	3.12294	1.91794	2.91108
105	6.47719	3.28808	1.61818	2.47704
106	6.36678	3.66046	1.43425	2.05314
107	6.2318	4.17933	1.3776	1.6681
108	6.06848	4.78234	1.45414	1.38135
109	5.86796	5.42023	1.66098	1.28942
110	5.617	6.056	1.98328	1.44886
111	5.29928	6.66047	2.39233	1.79405
112	4.89725	7.20867	2.84601	2.21912
113	4.39452	7.67805	3.29244	2.64481
114	3.77831	8.04819	3.67671	3.0172
115	3.04196	8.3017	3.94924	3.30147
116	2.18684	8.4258	4.074	3.48233
117	1.2236	8.41405	4.03396	3.56562
118	0.172358	8.26776	3.83244	3.57683
119	-0.938253	7.9967	3.48986	3.55464

## Sheet: Fig. 4a
Fig. 4a trajectory of wild type
displacement (nm)
-5.02213
-6.65871
-20.0757
-25.8781
-24.7946
-35.1136
-34.0811
-51.6483
-40.1832
-38.4081
-39.9946
-41.4602
-32.7816
-35.1805
-40.2096
-42.496
-37.712
-37.929
-42.2003
-54.8087
-57.6619
-51.1951
-46.493
-44.0586
-42.9977
-31.3362
-38.0569
-31.7888
-16.0939
-12.3002
-14.979
-24.2281
-31.2702
-24.7308
-20.4384
-32.5759
-27.6436
-35.1112
-42.6977
-44.3381
-31.6549
-39.5409
-35.4426
-39.5458
-33.8016
-21.3799
-17.3006
-12.8625
-24.4679
-22.7937
-17.7398
-11.8786
-7.45755
-0.955365
-5.78459
-9.77933
-9.10856
-3.82603
-9.92671
-8.16605
-15.0557
-17.0152
-22.0769
-32.5688
-36.5318
-23.1733
-34.3812
-31.279
-34.3478
-27.666
-27.4293
-19.7537
-17.8996
-26.693
-24.7727
-20.8558
-23.3028
-19.7276
-23.6876
-47.7885
-42.1212
-30.2695
-29.7601
-36.5452
-36.3913
-28.5318
-19.6058
-3.28204
-12.8145
-21.5001
-32.6261
-38.0256
-25.7496
-8.74783
1.97638
-12.7412
-11.561
-8.98522
-10.6006
1.99758
-8.10109
-0.998399
-7.81725
-19.0255
-9.36227
-14.276
-9.29798
-22.1533
-18.9175
-9.69727
-20.1036
-27.8343
-21.5762
-26.7048
-29.6824
-18.7514
-21.4184
-30.4806
-30.6669
-20.166
-12.6519
-10.162
4.72853
-0.265119
-7.28744
-20.3345
-17.1792
-2.62644
-0.870281
-1.32157
0.238729
1.13988
-24.4243
-24.6436
-31.629
-17.5891
-2.87864
-5.02978
4.68836
11.6693
1.90753
6.11373
6.98227
1.08347
5.62213
1.66385
10.6819
7.62011
-0.280798
7.09506
14.3444
-6.20569
3.11347
0.361931
7.04347
8.00727
7.18944
-9.20817
9.33993
-0.0695416
-0.243973
-8.97115
-16.3592
-19.3786
-5.4816
-2.39939
1.80293
0.92143
7.8173
5.18428
5.30291
-2.64435
8.50337
1.56853
-10.7069
-15.4443
10.9126
9.85344
3.27673
-4.5105
-4.78349
-8.17741
-2.71367
-30.0542
-16.6457
0.598863
-4.0244
3.29152
5.51881
-7.19688
-16.6586
-24.5529
-32.5166
-33.648
-40.4607
-28.0791
-20.5889
-29.052
-20.2428
-25.6412
-17.62
-19.6375
-17.4623
-22.6334
-23.4179
-29.4012
-27.1752
-32.7084
-22.2261
-10.1153
5.70433
-2.28601
-11.6818
2.10142
-0.505047
6.15963
6.68519
1.1196
-11.1789
-8.41686
-6.74978
-3.8697
5.63432
6.81574
1.8343
4.38293
8.60842
3.97587
-7.98357
-18.6975
-18.0483
-20.1698
-32.5252
-19.269
-22.932
-30.4189
-25.648
-26.2958
-18.498
-22.4104
-24.7024
-11.8063
6.28784
-7.58969
-11.1315
-3.4005
8.33083
14.2244
8.40716
2.37395
7.5261
7.01002
1.52963
-10.9631
-1.11798
2.37697
-6.62515
7.10526
9.8489
14.1962
11.2932
2.02257
-10.341
0.514661
7.41536
-4.03848
0.25481
-3.46917
-11.7745
-7.68987
-3.57303
-9.11407
-21.1276
-25.7931
-34.5089
-33.5781
-28.5561
-22.0043
-20.7497
-16.6935
-8.44881
-10.8087
-20.0343
-31.8528
-29.7735
-23.2154
-28.3617
-27.4365
-33.9275
-45.6834
-32.767
-30.6149
-28.6314
-34.1078
-38.4077
-39.8696
-18.4589
-26.0433
-17.0458
-13.772
-12.4206
-6.60848
-21.5369
-26.4045
-22.4979
-26.4001
-13.4394
-11.0721
-15.006
-15.5271
-11.9399
-20.8647
-16.3018
-34.4646
-25.6749
-10.5325
-27.0768
-10.7262
-30.2671
-33.1459
-10.3756
1.78188
-4.1851
-7.87158
-18.6626
-21.4988
-26.1766
-30.9984
-29.9817
-26.3055
-46.1138
-36.6524
-42.9031
-24.2838
-18.073
-18.4936
-30.4615
-19.0955
-14.7694
-18.691
-43.0967
-23.125
-32.4228
-30.8728
-37.665
-22.0355
-23.4624
-14.6198
-22.0123
-40.9469
-42.1606
-40.194
-42.9322
-48.1361
-45.2964
-43.7163
-44.7624
-44.4385
-37.2956
-23.2107
-20.8505
-5.68103
-7.30115
-7.7351
-19.6742
-31.093
-39.3024
-29.3052
-18.0885
-36.9575
-36.151
-23.8015
-22.6434
-22.5278
-5.32169
-10.7528
-12.4832
-13.0488
-16.7086
-16.0564
-4.67112
-16.6954
-29.8175
-34.6478
-35.18
-21.9228
-27.5883
-28.8733
-22.211
-11.6496
-8.27745
-13.6487
-20.9065
-14.708
-10.7853
-15.1396
-17.8798
-20.6572
-21.364
-20.9282
-17.8185
-0.987409
2.94479
7.99848
4.47708
-10.4379
-27.0697
-21.4006
-8.32453
-2.92111
2.12888
7.07264
13.115
15.0357
14.8778
19.1696
16.3539
7.48779
0.707611
5.99823
20.9554
7.93532
-6.1973
1.548
2.98381
3.56329
-3.30559
-12.8558
-12.0549
-14.5387
-22.2359
-11.6918
-14.0023
-24.8503
-7.18676
-8.55049
-6.05047
0.0236695
-13.2279
-14.8796
-8.52468
-14.4978
-8.34215
-17.359
-36.8707
-33.1655
-30.368
-24.2415
-36.791
-29.0377
-21.0932
-28.8202
-40.6091
-49.5826
-36.9764
-46.2738
-31.4998
-36.8625
-42.3506
-55.9196
-55.2967
-34.2121
-23.9021
-23.5126
-29.3978
-23.132
-27.4831
-23.1968
-34.7251
-8.74401
0.74062
-5.90831
-8.39084
-9.90294
-23.2769
-23.7767
-27.2881
-11.1941
-22.1768
-7.49476
-26.2401
-17.1261
-2.5922
-20.1721
-23.6117
-22.7437
-27.9549
-20.6407
-26.8217
-29.8558
-35.3559
-18.492
-22.4748
-25.7422
-24.7907
-39.2902
-38.7038
-46.8938
-40.6727
-45.0498
-41.3557
-42.3061
-34.6023
-30.6363
-32.509
-15.2342
-30.1192
-14.5985
-21.8336
-35.2973
-42.3853
-44.0847
-35.6723
-49.6918
-41.2513
-43.3301
-46.2429
-63.568
-63.5
-66.7067
-64.9779
-51.6194
-46.6846
-40.0303
-20.3838
-22.573
-23.0483
-25.6138
-22.6878
-22.459
-28.0893
-33.37
-26.6023
-36.2133
-29.2277
-36.6602
-51.6901
-35.5811
-35.6161
-36.1087
-38.4034
-48.9598
-41.2253
-36.7418
-32.1736
-38.3363
-36.9447
-43.139
-45.815
-43.5002
-33.5846
-29.4646
-18.7566
-14.3114
-14.2976
-19.2716
-25.044
-36.5815
-46.2436
-41.2018
-39.566
-39.7091
-35.0212
-45.7227
-42.5306
-45.8414
-36.9014
-40.247
-39
-38.8502
-39.9668
-24.8451
-24.2692
-15.0417
-28.3204
-24.5606
-24.9344
-34.3568
-38.763
-26.6548
-25.056
-19.2491
-21.994
-19.5719
-23.2536
-30.9135
-20.3068
-34.669
-28.4005
-27.7483
-28.5151
-36.7644
-32.6125
-27.317
-26.1137
-35.2431
-27.6107
-24.7961
-18.2483
-10.1273
-10.9902
-16.9855
-21.8208
-15.5735
-4.01972
-6.46475
-5.09044
1.31756
-17.1353
-0.531576
4.77914
-1.86094
-5.81502
6.83108
-1.432
-10.6182
-12.1785
2.03371
-4.27656
-16.2215
-11.6786
-8.35972
-15.8176
-17.6543
-24.1155
-17.3817
-21.1702
0.723192
-12.915
-11.2888
-0.588041
-1.39517
-10.2752
-6.01368
-17.1107
-4.48315
-15.8869
-3.70558
-12.52
-33.2256
-9.27957
-2.57308
-17.8763
2.44954
-11.123
-7.04353
-19.9298
-15.5028
-13.9955
-25.0191
-27.7656
-21.4405
-16.3522
-9.86771
-23.4428
-31.1316
-39.8734
-32.9592
-16.1467
-18.199
-25.1897
-22.6273
-23.4757
-13.8499
-8.44665
-18.9489
-19.2467
-23.3366
-29.4295
-21.0046
-14.9534
-2.73119
-16.9348
0.160263
2.683
-6.41921
-7.35272
-7.89
-9.6513
-31.2741
-17.3962
-27.8568
-27.6574
-14.0461
-15.5039
-22.009
-16.769
-16.4059
-16.3908
-23.4027
-19.0323
-29.4921
-20.6845
-10.9803
-6.38298
-2.13691
-16.9023
-20.7999
-34.5438
-30.765
-27.3129
-48.9497
-43.3086
-30.0775
-31.8722
-38.4812
-24.0496
-33.9489
-23.7101
-21.0676
-9.01597
-1.14066
-11.2071
-11.8007
-18.255
-25.3634
-21.5234
-29.1205
-23.1873
-21.1194
-10.9678
-34.9309
-36.3674
-36.2667
-34.7346
-50.4835
-55.9897
-54.2143
-49.1414
-38.0667
-48.3557
-50.6689
-58.6322
-53.6311
-51.8682
-50.1709
-40.249
-33.9094
-30.3097
-34.8901
-29.178
-21.4237
-19.5391
-30.3722
-44.8933
-55.7422
-42.4912
-40.4325
-43.3183
-34.3929
-42.6842
-38.3289
-30.3985
-27.4981
-32.311
-25.9472
-22.417
-28.2938
-28.0994
-20.2335
-19.1961
-10.6496
-19.3616
-17.021
-8.37428
-9.44558
-15.8669
-16.2288
-37.6233
-58.6399
-50.5232
-29.2034
-14.1242
-6.83819
6.3986
5.29991
1.55836
-5.13196
3.22871
-3.44319
-7.54308
-9.59388
-3.72446
-3.97885
4.2615
-4.46712
-0.46353
-9.52396
-10.0247
-7.0423
-5.99542
6.1481
9.07238
8.08153
6.78712
12.5852
6.38963
4.51034
10.9377
6.00224
-0.588947
8.32974
-2.84076
-4.73883
-3.52844
-3.89359
-1.05929
-11.5515
-15.1264
-1.32309
4.09952
5.96285
1.47619
9.80226
11.8198
6.30621
7.75564
16.9696
13.1497
15.5423
-1.91522
-13.7785
-26.3693
-26.6826
-30.8854
-38.3575
-38.1783
-29.5006
-25.2768
-25.1933
-14.4523
-8.85525
-19.366
-14.3694
-17.9307
-27.6345
-48.0859
-52.9009
-59.0205
-57.8018
-47.0661
-49.515
-43.2872
-32.0204
-28.912
-34.9412
-37.6124
-34.1718
-28.2411
-22.642
-7.67219
-0.757892
3.59047
-9.26671
-8.75259
-6.16805
-10.844
-20.142
-31.0943
-27.1392
-19.3904
-10.1609
-8.36605
-32.7116
-35.1671
-36.4562
-27.5735
-23.0061
-10.2814
-9.04306
-2.39853
-23.9613
-9.66705
-23.17
-28.3556
-36.2617
-25.3987
-24.7889
-17.3884
-22.5471
-24.2194
-16.987
-13.3427
-14.3075
-8.61161
-10.0636
-19.2528
-20.4612
-29.049
-28.4604
-32.5254
-44.434
-42.0062
-38.3746
-41.9333
-43.6551
-39.2736
-35.9358
-37.7454
-37.0921
-35.8111
-36.5375
-34.0815
-35.8897
-28.3046
-22.3897
-1.28665
-10.1033
-11.3298
-4.42187
-9.26552
-20.1318
-22.045
-27.4029
-21.8929
-23.7319
-26.862
-26.3965
-19.1372
-19.8562
-6.24032
2.05572
9.35723
1.05863
-8.33408
-9.39427
-13.3988
-14.9092
-9.47375
-8.82031
-22.7419
-26.6588
-33.2239
-29.4726
-28.9031
-29.3108
-30.4429
-37.0636
-33.6619
-28.2841
-33.1482
-37.1764
-30.0848
-34.5523
-26.8978
-33.8066
-29.1073
-22.0688
-15.6361
-29.1781
-19.5711
-21.9
-26.7644
-37.187
-22.3958
-32.8552
-26.6429
-17.1162
-17.3765
-24.3693
-31.8557
-30.5714
-37.5305
-33.0625
-40.4288
-30.8247
-28.9854
-18.4604
-26.0612
-30.1507
-41.3715
-40.1969
-45.9623
-38.2824
-32.3012
-31.411
-36.5306
-22.2412
-15.065
-28.2388
-19.9223
-8.07976
-20.1367
-9.74892
-22.8063
-17.9697
-11.1827
-13.4729
-17.8216
-18.056
-25.6592
-16.0618
-9.3258
-24.7134
-26.3654
-34.5898
-28.2064
-18.7682
-23.9906
-31.3239
-26.7684
-31.0392
-40.8706
-29.4567
-28.7417
-22.8187
-32.0989
-44.0133
-52.3626
-57.4517
-33.9876
-39.7904
-39.3729
-17.4234
-13.4375
-34.1443
-26.9723
-18.0305
-14.3788
-13.8845
-24.238
-13.5787
-2.8703
-6.83003
-3.61892
-5.77913
-11.9305
-4.85361
6.5632
10.3752
6.75133
-11.1409
-6.72287
-12.1422
-17.1971
-36.6776
-27.1933
-21.456
-23.3298
-26.5469
-19.655
-24.2047
-32.9776
-19.3037
-14.2421
-8.4571
-12.4149
-15.8584
-3.10411
-14.499
-29.154
-28.3581
-29.469
-20.9975
-19.4865
-19.7845
-18.9547
-32.4143
-18.9946
-30.4172
-24.3954
-7.45133
-14.965
-21.9611
-19.4248
-24.9246
-17.5596
-13.7827
0.450172
-15.0695
-22.3988
-1.631
-1.0275
-4.74074
-4.91212
-5.08494
-7.36979
-4.96226
-12.0106
-3.90985
-15.7281
-15.7113
-27.4345
-26.6171
-18.0366
-28.7255
-32.574
-31.4078
-26.8578
-13.4186
-16.502
-18.4655
-4.95253
-2.23581
5.09978
11.2592
-2.33108
-0.22751
-6.80265
-10.9937
-13.3722
-19.0586
-19.5942
-14.017
-11.2606
-19.3415
-25.4001
-18.087
-21.7259
-29.4237
-42.2018
-29.82
-18.269
-28.8994
-21.6728
-13.518
-13.9514
-14.5913
-10.3589
-1.82467
-3.02328
-19.4477
-24.9191
-19.4766
-24.0736
-29.5632
-22.4976
-32.1853
-32.7205
-26.7394
-21.4589
-30.3182
-27.8639
-14.0812
-18.918
-23.4341
-23.9885
-5.88097
-19.298
-18.1182
-20.0595
-32.0593
-31.3953
-37.6628
-7.63355
-45.2321
-37.4221
-47.3818
-33.9454
-34.9223
-32.3256
-33.9065
-32.6652
-34.3056
-29.3572
-22.8859
-23.4585
-28.6179
-30.4226
-21.4938
-15.0594
-21.2503
-29.0147
-22.053
-9.17095
-14.5886
-2.44806
-12.7789
-19.3666
-23.3272
-33.4633
-34.8706
-31.0444
-42.2005
-27.1213
-38.6846
-29.9683
-35.1819
-48.8111
-37.8158
-34.3037
-28.4469
-36.8508
-24.0749
-24.1371
-32.8195
-28.8434
-26.396
-27.3865
-40.1055
-33.3248
-25.0495
-33.3255
-29.59
-9.42689
-8.85061
-9.40673
-4.48593
-11.7078
-13.6243
-12.4689
-27.952
-36.7723
-37.2513
-25.0764
-31.2535
-26.9536
-15.9582
-13.9343
-17.3287
-16.1569
-9.58957
-28.816
-37.7272
-26.4072
-17.8347
-18.0168
-34.0034
-34.9211
-24.133
-17.5454
-32.1845
-33.3629
-44.0019
-41.257
-29.2165
-36.9793
-34.3848
-32.2856
-28.4321
-37.6221
-33.3794
-21.316
-32.708
-22.6962
-36.0071
-19.0988
-20.4563
-25.9845
-29.9802
-37.5705
-36.5241
-35.0642
-38.14
-28.2485
-27.8482
-36.8789
-38.9234
-32.5806
-33.9162
-36.0582
-28.1904
-42.673
-41.0681
-29.3615
-24.5889
-14.38
-22.4921
-29.8031
-18.0413
-19.2056
-9.79782
-18.2272
-20.3873
-14.8273
-25.5015
-23.6482
-21.6139
-28.3668
-23.3663
-13.7235
0.623151
-1.82856
0.988247
9.37954
5.07856
2.13833
-13.4747
4.12602
-2.35892
5.44575
-2.95096
-2.26824
-5.73245
5.73796
9.41433
8.43157
15.212
11.9019
2.1455
6.251
2.74018
20.1678
17.062
12.1491
10.1793
15.2617
16.6777
13.1749
8.84155
3.84136
3.44941
7.50176
-1.79132
6.72645
1.91465
-1.36457
-5.41513
-1.64279
2.82272
8.54785
7.4257
21.8193
25.0027
18.6424
15.0899
12.0535
15.2355
8.71016
17.2399
15.9582
15.7258
13.9629
15.5211
14.5797
7.26184
13.7614
15.169
15.4286
15.188
11.4592
8.35788
16.4049
10.9811
15.3106
9.43445
12.674
8.80191
13.2972
20.6173
18.4093
18.8535
23.6738
17.5542
23.0972
14.0128
13.8035
14.6866
9.48917
14.8407
9.10777
20.9938
13.6905
6.35777
20.2887
25.5602
18.4244
21.1415
18.5894
18.9504
30.2546
22.4183
14.778
9.46313
18.7743
9.27398
23.3546
25.0065
23.6112
27.4502
22.5485
26.8832
17.9887
18.5716
21.4543
19.4399
13.8874
17.6749
19.1995
26.4072
29.5792
24.4219
24.5455
26.2922
17.0134
17.6767
14.4637
8.23517
11.1002
15.4197
15.8164
18.603
26.4835
28.6139
27.8298
33.2243
34.2307
36.8597
20.0311
23.6256
29.4286
25.1562
27.522
25.0568
28.1064
19.3
23.5417
24.1156
18.5322
14.2789
24.7836
22.6324
14.8252
14.3515
12.4767
14.7186
5.85379
10.0593
9.55293
11.8108
13.144
12.0586
12.4662
12.6116
3.67851
5.72094
6.65199
12.7476
15.4795
13.5733
16.7366
15.6642
16.7086
14.6173
7.29865
13.5594
8.68483
10.4317
14.9069
12.7492
9.27096
20.4155
10.94
12.335
12.0402
12.8349
11.3723
12.8051
20.1609
11.135
19.8858
19.2478
17.6203
20.9937
20.2359
22.9522
21.9233
27.9056
23.3284
21.4311
18.2214
19.0265
13.2194
13.9696
16.1136
10.3784
1.4671
-6.81853
2.97922
13.7877
9.95727
10.3035
5.07163
6.30949
-0.0527797
2.26139
-0.134552
2.1524
5.89998
12.6976
16.6749
16.0775
12.9106
23.6831
23.7476
16.6677
18.2748
16.799
9.37742
12.2344
14.2079
14.465
16.5438
-4.47086
-0.967699
16.3938
5.49835
8.88575
13.2542
16.2929
10.1268
17.5362
7.70932
12.3315
17.812
15.5583
15.6373
19.8856
19.9476
17.1854
14.9597
16.9932
18.8078
16.1692
17.6536
17.8523
19.6558
16.7253
25.2186
23.5164
20.1204
23.3202
17.7625
28.3368
25.5931
19.7254
14.474
20.412
21.8247
25.2258
31.9407
31.7741
35.8238
29.7771
31.9177
30.4027
24.0755
27.1915
32.4168
28.6781
24.1039
24.3932
18.3011
19.9447
27.1282
19.7422
19.4672
24.1946
23.5287
20.3989
9.48273
7.68123
16.2828
11.4426
15.4586
19.7127
24.1874
30.2429
23.0642
26.3063
28.2538
21.755
28.1559
28.1332
13.889
17.2403
15.0685
12.9033
8.30524
14.2135
12.7212
10.3753
9.91248
14.2068
19.3217
18.4718
19.0507
14.7431
20.5221
13.9686
15.328
17.426
21.4979
15.8755
12.6958
3.87333
12.588
5.00952
4.44613
3.11126
1.30223
5.24536
12.2589
4.2021
4.69277
4.32733
6.36976
14.6943
12.0958
9.70654
11.9791
23.3925
13.0971
11.9784
13.6014
10.0701
17.817
17.5347
11.0492
19.8213
21.4768
14.7551
19.8454
15.8972
22.7455
25.6794
22.3286
20.7224
19.8631
19.9925
16.8811
6.0846
8.80881
4.08875
4.46479
7.47122
10.6201
15.6506
22.7301
22.4936
16.4082
21.4461
23.1631
16.3924
16.7034
1.66369
1.20899
9.85667
15.6077
12.2515
16.8153
12.8929
18.1666
15.2518
14.7949
17.7847
12.4615
13.9731
12.8235
18.2608
13.8215
15.9276
13.0813
-2.06022
0.866698
3.42161
6.2227
2.8967
10.5502
6.63898
1.19452
-1.13595
4.70544
-0.866538
4.87405
8.83119
14.2195
15.4591
18.7399
14.8236
5.99012
4.8306
7.69907
8.73851
18.4377
14.9072
15.8849
18.5682
15.5327
20.0244
8.07628
9.9679
5.83145
8.49208
11.1766
5.57793
9.45392
7.94029
6.94976
13.9309
13.5995
23.3122
10.4694
9.45038
2.71042
7.02744
13.9226
18.4601
4.28704
12.8807
10.4136
6.48492
11.8191
16.0076
18.1289
6.67212
13.9975
19.0466
12.3077
6.16172
7.86567
1.95561
-10.2881
-4.78941
-6.87
-15.7525
-0.380435
1.68548
-2.87294
-4.93721
-6.54171
-7.92497
-0.449503
8.93716
4.9187
9.48807
13.7294
13.3396
11.7233
9.47476
10.7516
11.4153
8.33931
6.40508
15.4517
9.54676
11.5146
11.86
20.1341
23.5873
19.283
10.3832
14.289
15.3782
19.607
21.5826
20.7987
20.0102
22.5258
18.7697
20.6704
19.002
19.6664
16.821
11.4913
15.858
14.2368
10.6809
18.5002
23.7437
22.7589
21.865
19.3111
15.5623
17.3449
16.6485
19.7637
21.8182
26.3705
26.6323
28.1743
17.0777
19.7664
5.98763
10.7355
18.8053
16.6039
12.7404
16.6645
7.18245
-6.20728
1.09136
3.2054
2.07764
-11.5832
-4.89561
-14.841
-13.2391
-5.44425
-1.59362
-17.035
-6.00583
-9.98274
-22.309
-5.81695
-0.603964
-1.69014
-8.39696
-14.8463
-18.7688
-17.8937
-19.2474
-23.0563
-11.8822
-16.1704
-11.632
-3.4455
-7.6043
-17.389
-18.4291
-26.5779
-22.1034
-22.1931
-27.6136
-30.5651
-28.7089
-26.8604
-25.1844
-17.1234
-19.0429
-28.9557
-25.7412
-8.87499
-8.47359
-20.5766
-17.0486
-28.0974
-34.5206
-35.6522
-33.1942
-41.8411
-43.3146
-41.9111
-26.9925
-30.1579
-27.8364
-36.7066
-47.3426
-29.99
-18.2475
-19.9553
-13.8788
-9.70571
-4.33583
-6.12945
-8.87871
-6.28152
-7.75234
-20.0956
-16.6503
-13.0197
-7.88157
-19.6752
-7.18402
-4.11435
-13.2021
-10.9907
-4.47139
-5.56634
-4.27069
4.11522
-11.6064
-10.4116
-4.28836
-0.670161
-5.58726
-5.54335
-10.3905
-0.96096
2.51461
-14.5521
-31.0271
-27.5102
-16.8142
-11.3027
-11.5518
-9.85146
-6.85777
-8.49186
-22.0958
-23.9613
-27.4993
-20.7562
-29.4105
-31.0624
-31.8904
-35.6398
-17.9617
-6.12334
-18.4198
-21.2926
-28.5243
-28.9874
-23.3838
-7.55855
-11.3116
-16.6054
-0.331648
-1.28667
-2.95201
-0.674739
2.83651
-8.04693
-9.24957
-11.0002
-14.9032
-16.5445
-32.5115
-28.1627
-34.9015
-44.8075
-31.4825
-33.7507
-42.3016
-37.1662
-34.0573
-27.0581
-41.5762
-43.5695
-54.3965
-44.8943
-22.7979
-18.1247
-13.0691
-4.86372
-4.76779
-21.1711
-14.1552
-13.3562
-12.1763
-26.907
-38.6984
-40.3647
-42.5584
-41.2149
-45.6654
-42.9785
-26.5402
-25.9104
-22.1245
-23.4138
-16.2177
-21.2815
-16.1402
-18.949
-25.2817
-32.6374
-26.3044
-18.5127
-13.3168
-9.26081
-8.62578
-13.3628
-22.1365
-12.857
-12.329
-10.6607
-16.7056
-24.8529
-24.0023
-24.9059
-25.5375
-16.1783
-4.21226
-17.1045
-16.4394
-11.2654
-16.1075
-23.0155
-29.2582
-10.4638
-14.5678
-13.388
-5.19094
-15.0945
-19.3953
-23.4828
-26.7054
-36.4272
-26.451
-14.2048
-6.12665
-1.90976
-8.28618
-12.8601
-5.89441
-17.5834
-20.6886
-15.0171
-11.9425
-7.1678
-7.82407
-5.54813
-2.72859
-7.31397
-3.78009
-8.20339
-21.5626
[truncated: 13,002 more rows]

## Sheet: Fig. 4c
Fig. 4c trajectory of lever-arm-less S1
displacement (nm)
-12.7913
1.32033
-6.48558
2.1352
-3.3268
5.23009
3.23422
-8.37735
-13.7975
-0.859155
11.7408
-0.854432
11.3368
-6.01955
-6.48019
1.16051
6.00138
-5.01328
-18.735
-26.9727
-23.9151
-22.9654
-17.1489
-23.503
-21.1772
-24.8504
-24.4407
-22.9007
-22.0746
-23.2531
-23.2482
-16.1904
-13.7515
-17.8203
-14.2938
7.66007
0.0373478
-9.22747
-21.9459
-21.1264
-15.3791
-13.461
-10.7723
-8.8576
-1.84655
-0.74233
5.27497
14.2378
6.9639
-3.44712
-2.847
-10.3489
-4.64674
9.32862
6.22914
10.6281
0.156521
4.59988
-0.756042
-9.81992
15.009
18.262
16.7622
18.054
10.554
14.57
8.75281
5.89319
10.6182
10.8636
8.47204
13.5112
3.1982
7.93747
11.1001
18.6237
13.2238
9.52272
7.27392
9.50613
13.6614
16.937
12.9984
21.008
22.54
22.3501
21.8218
19.332
21.6868
16.7422
18.0575
26.6426
23.2735
27.9336
25.5926
22.402
16.6231
20.2033
15.7859
13.7464
13.4562
15.6142
18.0785
22.373
25.2431
25.0331
24.7308
21.9614
25.8075
21.8506
25.0749
20.6951
20.3105
22.807
22.8097
21.0338
16.1265
19.5857
23.5438
22.2256
22.0082
20.4953
20.3499
17.1527
18.0219
12.9823
15.346
16.2584
15.5456
15.2847
16.7398
18.991
15.8954
17.8755
17.1287
16.0323
16.7492
15.415
13.7932
15.1532
17.301
16.1624
18.3708
18.1224
19.7226
16.4393
17.7562
19.9878
21.4453
20.6407
20.4772
14.3742
21.9616
21.7351
15.6768
27.5934
19.8808
15.1914
16.4547
24.4435
19.0527
22.9061
25.0174
21.3634
10.5863
10.2751
6.51162
-2.40421
-10.3603
-20.795
-17.8338
-13.1756
-10.0908
-14.4176
-18.2161
-24.2446
-25.4527
-26.7376
-20.8769
-10.9639
-1.83286
-3.87435
-10.096
-8.25737
-5.23558
-4.50782
5.07355
18.9
17.0157
5.79248
13.2385
13.5393
10.5443
5.38365
-1.46011
-9.61577
-25.1415
-25.2653
-15.4842
-20.9348
-23.2326
-23.0225
-26.053
-26.2835
-21.7105
-4.4951
-2.75001
-5.4468
0.670562
3.91269
-3.1696
-5.37985
-1.76782
-4.03716
-5.78713
-3.20493
-14.7604
-4.20222
-18.1836
-22.7203
-25.3857
-20.983
-12.0405
-20.0646
-6.11271
-3.08572
-7.3081
2.52935
8.106
10.8367
8.22361
-1.09209
-18.8601
-16.2383
-28.2972
-15.8656
2.33263
4.67694
2.50816
-19.6905
-30.224
-24.9646
-26.7682
-13.8191
-5.32463
-21.953
-22.5454
-18.9612
-6.96711
-2.61385
-9.43371
-1.12227
-3.88479
-4.03129
-1.74747
2.18878
1.88067
8.23503
7.99376
5.62283
4.27708
-3.84608
-13.9249
-19.771
-28.2567
-21.5425
-19.2755
-27.3977
-30.4507
-32.8549
-32.1632
-30.7954
-33.8627
-34.0605
-25.0927
-22.7545
-26.638
-28.0108
-29.499
-29.3546
-25.0163
1.4869
-8.01868
-8.62575
0.0641584
-10.8032
-13.6946
-4.50319
-1.1069
-3.95855
-10.917
2.90887
13.6787
13.3996
15.2599
0.595921
-12.0907
-19.0217
-27.1004
-29.3063
-29.7782
-26.6661
-29.8734
-16.1583
-6.51452
8.38527
-12.7345
-32.1215
-35.34
-33.247
-29.8235
-34.4164
-25.0495
-29.1443
-30.3114
-29.5515
-29.9225
-23.005
-15.7739
-9.80794
-22.7878
-15.5166
-5.8547
-14.2678
-17.9554
-25.3448
-31.8387
-33.0676
-37.3042
-30.38
-36.6257
-29.526
-27.6739
-26.3638
-29.5334
-29.0059
-25.7953
-21.0586
-14.2342
-12.7217
-19.4796
-26.669
-24.3962
-28.0309
-34.5861
-19.3061
-24.2032
-33.1943
-35.4722
-35.5968
-39.6553
-37.1922
-32.6643
-33.1264
-31.1698
-24.6638
-31.3501
-35.4241
-33.4904
-34.7798
-25.9478
-17.7712
-28.9159
-31.8289
-17.3322
-7.35119
-13.6271
-15.1482
-9.86146
-4.21015
-2.90695
3.88724
5.62311
6.80145
10.4595
14.3348
12.6839
11.8194
19.7646
14.0035
12.7914
16.9406
16.5865
17.1385
22.8476
17.7138
18.3178
23.2185
10.1953
15.9202
11.0454
12.4841
14.7836
13.8273
13.3143
8.97253
8.33294
14.1112
13.6168
11.9003
2.97967
9.35075
10.7876
-0.12944
-8.09866
3.18626
12.4335
-0.93139
11.4503
-3.88172
-2.2884
-2.06339
-5.02722
1.48299
4.9574
1.39083
10.3028
-8.32869
-23.7652
-33.6838
-24.6634
-28.9102
-22.634
-24.4068
-24.4812
-30.3606
-28.2729
-17.2518
-24.9928
-27.216
-27.2865
-28.9677
-32.4583
-31.3673
-30.8097
-29.5767
-31.4724
-18.3335
-25.648
-33.1245
-32.4616
-24.2138
-28.1009
-32.3323
-30.722
-28.8751
-20.9001
-30.403
-25.1001
-30.2859
-29.7691
-28.5668
-21.855
-8.12258
-2.36974
-5.5522
-4.68972
7.60381
-1.92854
-13.8045
-23.2475
-11.7843
0.789349
-9.09407
1.76377
0.143816
-2.21127
3.07003
7.62531
6.97903
14.9782
4.28347
-1.40808
0.1203
-6.78917
-6.52319
-13.1629
-31.86
-24.6067
-25.0553
-27.4971
-25.7371
-23.1285
-30.7093
-34.463
-31.6424
-28.5278
-24.7869
-28.0878
-20.2635
-15.5045
-18.1587
-3.52876
-5.77471
-3.61507
3.31679
-11.4539
-22.3894
-19.3741
-19.5456
-13.317
-8.53934
-11.2941
-13.7922
-22.4588
-16.9497
-26.4783
-20.1783
-18.4459
-20.0235
-11.7395
-10.5288
-11.7462
-22.567
-10.8342
-14.5051
-29.4993
-30.687
-22.7412
-12.1626
-7.5604
-8.73503
-2.0041
1.42573
-1.50453
-0.526932
1.51199
-13.9084
-19.5343
-23.7613
-27.7446
-22.2072
-18.6863
-24.3214
-35.9082
-26.7343
-25.366
-31.9529
-25.7349
-26.6391
-30.3384
-20.6724
-25.9598
-20.6925
-29.7522
-26.3803
-26.5452
-26.0569
-28.0087
-22.8709
-26.7662
-27.7669
-20.7879
-32.6602
-10.4497
-21.1786
-29.5216
-32.9645
-20.7748
-17.619
-27.8391
-28.381
-29.8579
-27.4068
-33.5046
-32.0605
-24.9205
-25.2438
-27.9897
-9.4731
6.11879
8.80791
6.07043
5.49939
5.36584
-4.0343
-7.53468
2.28732
-3.5896
-11.9275
-11.5039
-7.35889
-4.89688
-2.91844
-0.860288
0.102724
-5.58079
-3.56591
-5.73168
-11.1697
-5.7178
-5.75093
-3.28789
-4.6086
-8.26958
-2.01239
-2.68836
-0.535228
-6.01302
-21.4818
-28.8876
-9.30182
-3.92178
-10.9184
-22.3301
-25.6248
-16.2189
-8.77452
-13.7927
-18.487
-19.7336
-23.5714
-21.8953
-28.3642
-32.0818
-30.8562
-18.3747
-21.3724
-11.3715
-8.50438
-16.7483
-26.5632
-28.4658
-13.1541
-18.0724
-17.3388
-26.5411
-26.1401
-24.4323
-17.9073
-8.38269
-8.23975
-4.23969
1.11143
-4.07017
-11.0997
-5.43244
-2.42113
3.13959
9.77841
1.36257
0.710382
-3.52016
-3.39056
-0.679973
5.70714
13.185
10.2381
6.55025
0.790652
1.08553
-1.79823
-2.01489
5.73455
-5.65861
0.724182
-6.83047
-15.739
-8.51315
-9.29559
-14.7836
-14.7247
-23.2301
-19.8919
-20.2805
-19.0133
-14.7829
-21.8299
-21.624
-9.2277
-6.78596
-8.61085
-10.4452
-24.1018
-31.8547
-32.7021
-29.6082
-27.9507
-29.7465
-31.9461
-31.28
-33.912
-19.0584
-12.9702
-6.81343
7.19567
12.3195
10.5871
3.19638
-4.78662
-11.6431
-3.80896
-0.979774
1.1449
5.04709
4.22284
6.32978
0.129399
-7.6097
-0.302439
-1.6022
8.24192
7.67206
-1.63279
-1.45514
-6.23106
-6.20666
-8.96924
-21.0016
-21.4772
-17.8478
-21.4302
-27.454
-20.6671
-7.20479
-18.0867
-30.1094
-28.3878
-16.0242
-13.3111
-11.2468
-14.9944
-25.2095
-16.8661
-10.8994
-16.884
-16.4492
0.851054
6.08519
0.433564
-0.0307871
2.1853
7.6856
-3.6208
4.24514
12.1892
5.46571
-1.06479
-4.27757
-16.8753
-11.4616
-6.7245
-16.7313
-4.96959
-2.94594
-21.6175
-15.9338
-10.6641
-17.4092
-20.7222
-17.7641
-21.6688
-27.3195
-18.3178
-7.06728
-18.5588
-16.1132
-9.49887
-3.30602
-1.30986
-20.5073
-11.5748
-10.9429
-5.93419
-8.95597
-4.57358
-11.4642
-13.0067
-22.8602
-12.8575
-16.0729
-12.9063
-4.5444
-10.1784
6.23812
-5.40294
-3.93792
-6.23131
5.62244
-3.90076
-10.0715
-4.12213
-10.8992
-8.42769
-6.53012
-9.16821
-15.4223
-10.6715
-15.6591
-9.79544
-6.07494
-1.91697
-7.6985
3.75193
6.41303
6.87884
9.04944
6.48449
11.0087
16.3501
18.0003
9.81153
11.5292
3.28828
-2.04822
0.958283
-10.6299
-16.9018
-14.6776
-9.66957
-8.01929
-11.2199
-7.83367
-5.50304
-3.74583
-2.85843
-7.79867
-16.4212
-12.094
8.22586
2.26448
-9.05477
-17.5941
-21.8286
-17.935
-7.07194
2.79156
15.7324
11.2848
1.76302
-5.04424
2.75556
10.5271
-3.33173
-5.3198
-5.45305
-3.25708
12.9315
10.013
8.14592
5.10077
-1.79023
0.621206
3.40837
20.876
12.1484
17.3132
19.1794
21.6474
18.7306
18.2494
22.6226
17.4872
15.1783
14.9855
10.8048
19.3089
16.1525
19.5715
16.0444
15.1642
18.4001
18.0797
25.1898
22.8441
26.2954
24.0942
15.2145
20.0859
16.7362
12.4908
16.0573
14.0844
17.449
21.1264
14.7376
21.5039
18.1547
17.5429
13.3068
12.3136
13.3674
17.9706
13.4611
12.975
13.6152
13.7286
10.0533
15.0801
15.0912
15.1308
19.1625
15.6749
15.6891
13.3218
15.1331
15.9197
19.0074
21.8799
23.7325
17.4544
17.7534
16.9941
17.4258
16.5681
14.9764
16.1002
17.0531
15.7064
21.8218
18.6529
19.6502
17.1226
16.2509
7.75331
17.4729
24.2088
21.0017
15.9989
18.2524
18.8193
20.0589
22.6142
19.5623
22.7901
17.8911
19.5267
21.19
17.7559
18.1111
15.459
18.2893
20.0775
21.618
22.3586
15.0124
14.6838
26.143
21.1291
23.5864
19.7872
21.356
20.0405
25.8766
25.4328
22.1306
19.7992
13.5399
19.4268
22.482
24.4725
23.249
33.6448
26.2191
22.9896
29.6352
24.9099
26.2048
24.9052
21.9657
23.8162
14.2458
25.9645
21.6523
25.7843
20.4815
19.7731
23.7622
18.7584
17.4429
18.5855
15.2922
17.6133
14.7867
13.4943
12.1678
12.0174
11.5056
8.91868
14.0813
14.1316
8.05328
11.0929
12.0984
18.1811
13.6415
17.2187
21.9884
20.9308
12.619
18.0135
15.5051
17.1026
15.405
12.143
15.604
18.5008
10.2255
11.7969
15.7507
15.0017
18.0965
10.4409
12.9538
9.75155
10.407
8.93488
11.888
18.5173
23.4412
19.235
14.8081
3.48841
17.2272
10.2834
16.9764
10.7463
10.6114
10.7778
8.19628
8.32604
18.484
7.85046
7.22222
10.2153
14.3393
13.8576
7.51072
13.878
3.41482
5.40766
11.425
5.33463
-3.81246
0.374335
9.56798
19.1918
13.8609
11.939
16.6582
12.619
12.2476
17.1188
8.24973
5.68938
11.7514
8.46602
8.47898
8.10711
15.115
13.5178
10.9862
11.0409
13.5931
14.1879
17.2475
16.4126
17.526
15.3322
16.5946
16.6344
15.4684
16.2863
15.3559
13.2168
14.9112
16.6386
14.3932
14.7951
14.1135
13.7869
13.5373
18.1567
15.1934
15.3565
15.5555
9.6878
13.3788
10.9694
11.005
12.9454
13.3663
14.9844
14.3187
16.6917
16.629
16.8887
13.1541
15.5611
16.1953
12.847
14.4076
15.1358
14.2576
13.4506
13.1469
13.5399
14.6718
13.1652
12.6928
14.2533
13.5791
13.2388
11.5414
15.706
13.0845
14.8669
9.14451
11.571
11.381
13.9279
14.5549
12.9231
14.8721
15.0696
14.6055
13.1723
9.57091
10.0621
8.66986
10.0475
9.14441
8.3344
11.8552
6.71223
8.49532
11.2004
11.6195
13.184
10.4143
7.63401
13.207
11.5719
10.7368
13.929
17.5489
12.5238
11.7547
14.5865
12.4129
13.1853
12.4207
14.9457
16.9867
13.4258
9.15784
10.9656
10.9479
12.108
8.72985
13.9293
14.9051
11.4758
9.73086
12.7288
12.3445
14.165
15.6628
13.5433
16.7321
16.3732
8.98621
-10.5741
-6.42411
-12.0598
-4.49889
1.73034
0.659383
4.90304
4.84779
-12.3234
4.10081
5.11803
-6.0505
-9.49676
-3.06741
-9.51461
-7.17831
1.15231
6.90563
-5.46363
-5.06403
-3.61917
-8.62523
3.24908
-9.1045
4.22342
-9.74787
3.55924
-4.02388
-12.5369
-5.21614
-14.8036
-1.78273
-6.67638
4.25096
-2.48841
3.84351
4.6853
-0.806535
-2.95005
-7.87799
-2.28737
-9.00573
5.73496
4.16213
-2.49095
8.06953
-13.0251
-19.9493
-20.6631
-16.2882
-10.0151
-9.37091
-6.14805
-11.5168
-26.413
-30.9767
-23.2993
-30.7373
-23.5368
-35.7844
-34.3408
-36.3761
-16.2933
-14.4782
-13.4688
-4.08925
1.23234
-3.59632
5.96369
10.6014
4.83004
1.67371
-6.72098
-1.31831
-6.93247
5.43654
3.34281
0.896407
11.942
3.86099
-8.48771
-21.7842
-31.4987
-29.7554
-36.4658
-37.5266
-35.0972
-32.952
-39.2366
-34.9594
-27.9932
-30.9844
-24.0057
-20.4559
-14.6539
-18.9557
-20.3991
-15.8767
-5.67633
-16.6412
-25.4553
-31.233
-28.395
-20.6987
-13.4673
-6.60056
-11.1077
-2.00333
-0.225689
-4.02911
-6.51666
-9.47873
-22.7951
-18.1954
-11.7303
-13.9921
-25.848
-28.9706
-33.1281
-39.1063
-29.6949
-12.0827
-3.5972
-13.3314
-12.5452
-24.4037
-24.7641
-26.1407
-13.7008
-33.7671
-30.4148
-33.6445
-31.9005
-25.1283
-21.6177
-20.947
-17.9269
-19.0067
-14.6472
-14.0127
-5.66719
-7.20926
-11.4758
-16.2365
-18.1944
-23.367
-15.9622
-26.1664
-23.2609
-5.69908
-14.1368
-14.0298
-5.53437
-13.6837
-14.606
-5.67143
-12.6576
-23.0624
-20.5262
-20.684
-29.8263
-28.6675
-26.2845
-22.9893
-28.3603
-33.9345
-22.4793
-23.0478
-28.1783
-24.8317
-27.8103
-22.5323
-20.849
-26.5742
-27.5999
-34.8238
-31.1501
-31.1609
-30.289
-30.3425
-27.9565
-31.8356
-23.958
-7.16467
-10.3641
-11.997
-13.4568
-16.5277
-15.5565
-10.1562
-15.4256
-0.344266
-7.71329
-10.1572
-5.06669
-3.36339
-9.13486
-4.09845
-3.93302
1.52333
9.08045
2.30258
0.0396693
-17.6869
-18.336
-13.539
-15.0549
-16.9283
-20.63
-22.6064
-20.6868
-25.5588
-22.3665
-18.7387
-5.69942
4.23531
0.204121
2.19581
-11.3147
-14.1189
0.879729
-8.394
-15.7369
-15.4537
-7.3234
-13.5736
-5.17368
-2.54812
-3.74533
-2.11633
9.39206
2.97094
-15.6088
-15.5393
-11.3357
-23.4286
-27.8124
-30.3735
-27.4696
-15.9904
-7.34421
-1.969
2.95442
-3.64861
-14.8692
-17.4694
-17.2525
-19.1888
-26.4492
-27.3386
-29.512
-33.1406
-34.1297
-29.7152
-27.0589
-32.5324
-32.2442
-30.4927
-18.4801
4.66855
-7.1725
-4.7917
-10.6883
-4.98791
-15.6168
-15.7728
-6.4357
-3.29731
-10.4536
-20.5604
-7.66324
-13.8667
-25.8298
-16.5531
-21.0998
-28.6681
-33.4161
-32.3982
-31.9589
-29.0598
-27.2027
-16.3695
-7.48977
0.338938
-9.5734
2.28337
-4.81472
-24.6563
-27.8439
-36.3581
-38.2186
-36.5936
-21.0959
-5.57022
-0.93751
-3.74457
-5.88841
-14.9045
-16.6762
-28.2486
-30.4994
-35.4682
-33.1026
-33.0467
-26.4327
-11.4115
-4.10448
-8.54377
-18.2642
-28.8711
-31.0639
-28.1189
-17.9835
-25.2389
-23.1866
-18.9163
-22.0482
-23.8198
-32.1725
-31.4982
-24.3021
-26.5059
-20.4124
-10.7576
-13.3661
-11.2084
-7.99138
7.81791
10.1438
4.70301
3.40603
4.08508
7.39004
7.59535
3.9028
-5.90821
-12.5831
-2.50154
-18.8543
-32.6827
-23.4563
-15.7743
-35.0004
-24.1055
-10.787
-7.96166
-15.4728
-9.60082
-18.7469
-19.0881
-25.5025
-36.1984
-32.743
-21.4855
-22.1256
-13.3429
-23.5774
-9.15869
-2.23022
-6.1186
-5.83551
-1.979
-11.8256
-4.08755
-0.693119
-7.05138
-13.9763
-5.67168
-0.671059
-7.61405
-11.737
-26.6232
-31.2596
-23.5757
-37.0297
-34.4382
-24.65
-11.7453
-9.91147
-5.5644
-2.77722
-9.67801
-21.5799
-19.6604
-26.9922
-26.3658
-21.5243
-4.91182
-0.291518
4.31465
-9.25865
-4.34555
-4.47852
-12.6747
-12.8543
-22.2118
-12.0493
-8.04761
-19.2677
-27.3216
-27.1842
-15.1725
2.75164
1.79153
10.4127
4.27961
-3.95499
4.25804
-4.24965
-9.65943
-10.8021
-10.0096
-6.10659
-0.785244
-16.5582
-16.4898
-27.2632
-20.565
-22.1573
-4.02237
-4.05885
2.5285
-2.35845
-13.5491
-16.3402
-12.968
-14.1666
-15.4971
-15.8457
-24.538
-23.2769
-8.93744
-15.8487
-21.1434
-18.1095
-20.5248
-15.0311
-13.0149
-11.1906
-6.01891
4.91749
-2.63718
-20.5298
-13.4854
-17.779
-5.28692
-11.5222
-0.432709
5.16122
-0.252295
5.81924
-4.09694
-10.3651
-14.1751
-11.5457
-2.69184
1.38898
0.223508
-9.34337
-5.07394
-8.7758
-17.6749
-26.234
-13.516
-19.9854
-15.9955
-6.93824
-4.82463
3.59118
1.81975
-4.46824
-15.6069
-18.345
-21.1292
-7.41983
-12.4366
-17.9274
-18.644
-15.8403
-0.0826947
10.3789
11.7734
9.95726
19.9642
24.2039
15.5475
-2.71936
-1.63067
-7.72346
-7.64669
-6.35971
2.34709
-13.4869
-11.4125
-20.4821
-18.5691
-23.9935
-27.6606
-17.965
-15.3932
-7.88928
-14.7958
-13.3905
-11.074
-15.4179
0.0749966
-12.2692
-14.65
-10.2276
-8.824
-14.6848
-18.6208
-25.1835
-29.6339
-24.8749
-20.5311
-20.2865
-14.9733
-23.7854
-21.5661
-25.3971
-21.6648
-21.708
-15.4353
-2.41882
2.44647
-5.77991
-3.74358
-6.50868
-22.3927
-25.3687
-25.641
-17.305
-12.2772
-12.1064
-22.4915
-20.6672
-25.7358
-25.6485
-19.1833
-9.90062
-15.8971
-15.1296
-18.3328
-24.3891
-25.3847
-21.2504
-27.2676
-9.44051
0.16543
-0.366776
1.46282
-17.8571
-21.9227
-16.601
-29.3738
-22.1924
-14.5069
-4.26803
-12.6152
-11.0861
-14.1266
-6.4041
3.37919
10.6353
-3.51712
3.82248
-2.42033
-1.13757
3.52747
0.299258
-5.6165
2.89459
-7.91839
-1.54801
-8.08357
-1.60381
3.08064
-10.826
-18.6334
-7.98805
-26.3581
-16.2386
-7.59916
-17.6506
-6.70585
0.0323085
-11.3988
-1.22494
7.35052
-5.07031
-4.2284
-4.76729
3.0786
12.7534
-3.20506
-5.99087
-11.2057
-18.8983
-4.2949
-5.42895
-5.21505
0.965652
4.92977
2.36247
7.07841
2.59937
0.0137264
-3.49506
3.40963
-10.3464
-23.2682
-25.1606
-8.44302
7.19962
5.54594
2.73077
8.15424
7.02114
4.78535
12.6513
9.25825
0.514438
-10.37
5.80957
7.30267
0.891544
-23.1614
2.07192
4.77086
3.19295
-5.86576
-2.37046
0.950246
-8.94801
-10.8039
-1.59448
4.59705
4.74278
-3.45265
-7.91946
-25.6464
-16.6382
-5.4896
0.929938
-8.11947
-18.9942
3.47341
3.58768
2.80147
5.09411
-0.0492612
-15.2868
-25.506
-29.7483
-29.1144
-21.4953
-12.326
-8.9297
-12.7905
-13.9201
-11.7601
-21.328
-27.7046
-27.5598
-16.7186
-22.1653
-23.7528
-23.1609
-28.5455
-25.0873
-20.6946
-21.438
-22.8307
-20.0304
-20.6891
-21.1397
-24.5005
-17.3849
-14.7728
-15.9424
-11.2473
-14.7044
-4.64701
14.1833
12.6517
5.85858
3.22644
0.284796
1.02059
1.62101
0.808359
8.49497
1.59518
-0.616252
-14.0164
-17.3231
-18.8445
-12.6166
-21.3855
-15.9387
-6.73971
-2.54375
-2.15499
2.4554
5.36185
7.12483
4.55227
0.136374
-6.40643
-2.42027
-0.443604
-10.5344
-8.40269
-12.4035
-17.7765
-13.4693
-17.7302
-5.78771
-11.4468
-12.7115
7.45146
0.209485
-9.53117
-16.1158
-9.80397
-24.8531
-26.7964
-27.7264
-24.6291
-11.5192
-13.166
-14.8121
-16.2988
-12.9427
-0.677379
2.49538
-5.46132
-1.2581
1.09133
2.10629
4.26308
1.65025
-2.63357
-2.21298
-1.03604
7.29305
7.86079
4.49694
6.2554
4.93691
-11.7865
-2.52334
2.73974
3.14827
4.0194
3.08905
4.97244
1.21673
3.33576
4.08001
4.91122
-25.9845
-18.2473
0.136811
-2.14364
-2.27684
-19.2014
-15.8906
13.9388
21.0175
20.2552
18.9062
19.3147
17.6904
16.4273
15.187
15.5587
19.4089
24.6711
23.0074
17.1929
19.347
16.9093
13.686
20.9649
21.9426
25.2616
21.3056
19.3746
24.9955
22.9923
21.3332
22.4566
20.9722
16.5684
17.2891
21.6307
19.9472
22.294
16.0397
15.4061
16.3814
15.4578
16.0014
18.7577
19.6687
18.4223
18.9637
21.9775
23.4939
22.0394
19.6006
21.5906
18.1591
18.3243
18.0824
17.1359
19.3876
17.7384
18.6897
18.041
19.2348
19.374
19.8116
21.4464
20.6849
19.5106
19.2944
18.332
18.3727
18.3341
16.9718
15.02
19.1058
17.3382
[truncated: 13,002 more rows]

[truncated: 6 more sheets: Fig. 5a, Fig. 5b, Fig. 6a, Fig. 6c, Fig. 6d-g, Fig. 7a]
