# Supplementary material for: Direct visualization of human myosin II force generation using DNA origami-based thick filaments
Source: Commun Biol. 2019 Nov 27;2:437. doi: 10.1038/s42003-019-0683-0 (PMC6881340; doi:10.1038/s42003-019-0683-0)
Supplement: Supplementary file 6 — Supplementary Data 2 [file 42003_2019_683_MOESM6_ESM.xlsx]

## Sheet: Core staples
Core staples to build the DNA rod for the synthetic thick filament.
	ATGCCCCCTGCCTAGGTCAGACGATTGGCCTTGATACAGTTA
	CAGTGCCCGTATAAATTCACAAACAAATAAATCCTTGAGTAA
	CGGGGTCAGTGCCTCATTAAAGCCAGAATGGAAAGGTTTTAA
	TGTACTGGTAATAACGCAGTCTCTGAATTTACCGTACAGGAG
	AATAAACAGCCATAAATCAGATATAGAAGGCTTATGTTACAA
	AGCCTAATTTGCCACCGGTATTCTAAGAACGCGAGTTTCCAG
	CGCTAACGAGCGTCGCGTTTTAGCGAACCTCCCGATTACCAA
	TTTTATCCTGAATCCTTGCGGGAGGTTTTGAAGCCGCTACAA
	TTGCTTTGAATACCATCAATATAATCCTGATTGTTCGCCTGA
	AACAATAACGGATTTGGATTATACTTCTGAATAATCGGGAGA
	AGTACCTTTTACATGGAAGGGTTAGAACCTACCATCAGTAAC
	GTCAGATGAATATAATCAAAATTATTTGCACGTAAGTTTAAC
	CAGTGAGACGGGCACGAGCCGGAAGCATAAAGTGTTTTTCAC
	CAGGGTGGTTTTTCAAAGCCTGGGGTGCCTAATGATGGGCGC
	GGCGGTTTGCGTATGTGAGCTAACTCACATTAATTGGGGAGA
	ATCGGCCAACGCGCGCGTTGCGCTCACTGCCCGCTTTAATGA
	ACGGCCAGTGCCAATCCGGCACCGCTTCTGGTGCCTAAAACG
	CAGTCACGACGTTGGGAAACCAGGCAAAGCGCCATGTTTTCC
	TGGGTAACGCCAGGTCGCCATTCAGGCTGCGCAACATTAAGT
	TGTGCTGCAAGGCGTGTTGGGAAGGGCGATCGGTGAGGGGGA
	AACTAAAGTACGGTCCCGAAAGACTTCAAATATCGAATATGC
	CTCAACATGTTTTACGTTTTAATTCGAGCTTCAAAGCTGTAG
	TTGCTGAATATAATGCGAACCAGACCGGAAGCAAAAGCTTAA
	TGCGGATGGCTTAGCTCCAACAGGTCAGGATTAGATCATTTT
	AGGAGGTGACAGGCGGGGTTTTGCTCACAATCACCCCACCCTCATTTTC
	TACAATAGCGCCACGAATAACATAAAGCGAGCATGTCTAAAGTTTTGTC
	ATTGATGTCAGATAAAGAAAACAAAAGACAATTCGAATTTTTTCACGTT
	TGCCACACAATTCACGAAAATCCTGTAGTTCTGCCGACAACAACCATCG
	CATCCAGCGCACCCTTACCAGTCCCGAGGGATTCTGGCTACAGAGGCTT
	TTATTAAAAAAGCTACATTTCGCAAACTATCGTCACTCATCTTTGACCC
	CCGCCGCCAGCATTTGAGGCATTTCGGAACCTATTAGAGCCAGGTACCG
	ATTACCAATCGATAGCAGCGGGGCGACAGTACCGT
	CCCAAAAGAACTGGAGCAAACGTAGACGAGAGCAACCTGTAG
	TAGGAATCATTACCGCAAGCATTATTTATCCCAATGTAACGATATAACC
	AGGCATTGACAAAAGGTAAATTACTAGATCTGTAT
	TTATATAACTATATAAGAACGCGAGACTCCTTAGAGAGTGAG
	CATATTCCTGATTAGCAATTCAAGTTACAAAATCGGAATAATACGCTTC
	ACCTCAAGGCAAATCAACAGCAAAAATAGGAGCCT
	ATTATTTACATTGGGGGACATTCTGGTTAACGTCAGAATTTC
	TTGTTATCCGCTCACAACATAACAGCTGATTGCCCCGACAATAGAACAA
	GGTGTGTTTACCTGCAGCCGTCGGGGTCTGAGGCT
	CTCGTCGCTGGCAGGTGCCGGACTTGCCGTTGTGTACCCTCA
	GGCCTCAGGAAGATCCAGCTTGCTTTCAGAGGTGGTAGCAACCCAATTT
	GCAAATATTCGCATTAAATCACAGGTCAGTTTCCA
	TTTAGAACCCTCATGGTAAAGATTCATTATTAGCACACCAAC
	AGCGGATTGCATCAGAGGAAGGTCTGGAAGTTTCATAAAACATAAACAT
	ACATAACACACTATCATAAGAATTATACGTACAAC
	ACCACCGGTCCCTCAGAGCCGCCAGTACCAGGCGGCAGAACC
	GCCAGTAATACTTGAGCCATTTGACCGTAATCAGTTTAAAGG
	GCAATGCATTACCAGAAGGAAACAAATACATACATAAAGTAA
	ATTTTGAAATCGAGAACAAGCAAAACAGGGAAGCGGGGTATT
	AACGCATATAATTGAGAATCGCCAGTAATTCTGTCAAAGCCA
	CTCCGTGAAGTCTGAGAGACTACAAACTTTTTCAACAATAGT
	GAATTCATACAAAGAAACCACCATTAATTACATTTTTGAGTA
	AAATCACTGGCTGAGAGCCAGCAGTTGAAAGGAATATTAACA
	TCAATGGATTGGAAATACCTACACCAACAGAGATAAGCCATT
	CTGTGGGACGTAATCATGGTCATTTGATGGTGGTTGATCCCC
	CTCGTATGTGGTAATGGGTAAAGAGCGGTGCCGGTAGCCGGG
	GCGGTACGTTGCTGATTGCCGTTTAGAACGTCAGCTAGTGAT
	CGACATACCCATCTGCCAGTTTGGAATTTGTGAGAGTGTAGA
	CCCAAGCCACCCCGGTTGATAATTTTTGTTAAATCTAAAACT
	ACGCAAGTTTTGCGGGAGAAGCCAAAGGGTGAGAAAAAAACA
	TCAGAAGACGGTCTTTACCCTGATGGTCAATAACCCGAGAAT
	ATACCAACAGATTCATCAGTTGACCCTCGTTTACCCGGAACA
	CGGGAGAAGCCTTTATTGAGTCCCTCATAGTTAGCCCAAATATTTTGTT
	TTAGTTACCAATCGAATAAACCAACTTTCAACAGTTTCAGCGATGCGTT
	TCATTTGATGAAACCGTCGCTACTAAAGGAATTGCCGCAGAGCATTTCA
	TCTGACCGACCAGTTAGCCCTTTATCAGCTTGCTTTCGAGGTAATGCGC
	CGGCAAATTTGCCCCTATTAAACCGATAGTTGCGCTTCACCGAGAGAGT
	TGGTCTGCCTCATAGCTGGAGGGCCGCTTTTGCGGGATCGTCACAACCA
	TTTCTCCGTACAGCTTTGCCGCATCGGAACGAGGGAGCCGCCATAACCT
	AGACAGTCTGAGTATGAGAGATACGTAATGCCACTACGAAGGAAGGTAG
	CTATATTTTTGACCATCATACGCAAAAGAATACACTTCCATATTCCCAA
	CGAGAAATCAACGTTGCGATTTCGCCTGATAAATTGTGTCGAAATGAAT
	GCGTCCAAGCGACAGAATCAATCACCAATTGCCATGCAAGCCCAATAGG
	AAACCAACCTTATCAACCAATCAATAATAATTTACCGTTTTT
	TCAGCATCAGACGACGACAATGAATATATAATATCCAGACGTTAGTAAA
	ACGCTCAACAAATTGCCTGTTTAGTATCTCATAATATTTAAC
	GAATTTATAAGACGTTGAAAACATAGCGAATTTTCTTTTAAC
	ACATTATGTTATTACTCGTATTAAATCCTTACAAAAGGAGCG
	TAGGAGTTGAGGAAGGTTATCATATCTGAGAAGTATCCAAAAAAAAGGC
	CCGCCTGAGAGGTGACGAACCACCAGCACGCCATTAAATGAA
	GGGTACCAGCCTCCCGCGTGCCTGTTCTCGGGGGTCTGTTTC
	CAGTGTGGCCCCCTGCATCAGCATCAGATTTCACGATAACCGATATATT
	TCACTGTGGGCGCGCAGGCGCTTTCGCAGCATCAGTTCTTTG
	GAAGGGTAGCCGCACGACATAAAAAAATTTGGGCGGGCAAAC
	TGGGCGCATGGGATGGGAACAAACGGCGACCCGTCGGGACGA
	GCCATCGAGCTCATTTTTTAAATATTTTGTGAGCGTAAAGACTTTTTCA
	AGCATGTATCGATGCTGAGAGTCTGGAGAGGCTATGAAAAGC
	TTATGACAGCTAAATAAGCAATAAAGCCGCAAAGATATTTCA
	GACCATATTTAAACTATTCATTGAATCCCTGCGGAATTATAG
	GAGAGAAAGACGACGATAAAAGCATAGTGATAGCGTTATACCAAGCGCG
	TAAGTAAGGTAAATTCACCGTCACCGAAAAGAAACGCAAAGAAAAGGTG
	AGGGTGCTATCTTAGCCGAACAAAGTTAACTGAACACCCTACCATTAGA
	TTTGAATGCGTTATACAGTAGGGCTTTTCATCTTCTGACCGTATATATT
	TAAATAGCTTAGATTCAAAATCATAGTTACCTTTTTTAATGTAACAATT
	CAGCACTAACAACTAATAGTGCCCGAACCATTTTGCGGAAAAATATCTT
	AATATAGATAAAACCAACAGTGCCACAAAGCGTAAGAATACCGAACCCT
	AGATACATAATATCGAAAAACGCTCACCCTTATAAATCAAAGCCGAAAT
	TATCACTGCGCGCCTGTGCGCGTCCGTGGAGCTCGAATTCGATCCAGCG
	GCAGCCAATCCGCCTGCCCTGCGGCTCAGCAGCAACCGCATTGTGGTGC
	AGAGACGTAAAAAAAAAGTTAAACGAGGTGAAGGGATAGCTGGATAGAC
	GTTCTAACAAGAGACAATCATATGTAAATCACCATCAATACCAGGCCGG
	GCATCAGAGCATAACCTGTAATACTTCATTTGGGGCGCGAAATGTTTAG
	CTGCTTTTGCAAAAGAAGTCTCAAATGCAATCAAAAATCACAAAATAGC
	AGATGAAAATCTACTACAGGTAGAAACCAGAACGAGTAGTTTGCCCTGA
	ATATCAGAGAGAGAATTCCAAGAGAACAAAGTCAG
	GTGATAAATAAGCCCTGAGAAGATAAATTTAATGG
	GTGAATAACCTTAAATTTTAAAAGGAAACAGTACA
	ATTAGTCTTTAAGGATATTACCGCGTGGCACAGAC
	GTTCCAGTTTGGCATCACAGTTGAAGAATAGCCCG
	GCCATCCCACGCATCAGGCGGCCAGAATGCCAACG
	GGATCAAACTTAGTAGGTCACGTTCTCACGGAAAA
	AATGCCGGAGAGATTCGGTTGTATGATATTCAACC
	AGTAGTAGCATTAAAGTTCAGAAGCTGAAAAGGTG
	CTTTAATCATTGCGCTGACCAACAAATTGGGCTTG
	TATGGTTGTATGTTCATGATTAAGACTCCTCAAAATCACCAGTAGCACC
	CACAAGAACAGAGAGTCAAAAATGAAAATAAATAACGGAATA
	AAATAAGCAAGACAGTAAATGCTGATGCAACAACATGTAATTTAGGCAG
	TGTAAATAAACATCCCTGAGCAAAAGAAGAGCTTAGGTTGGG
	GAACTGAAATAAAACAGATTCACCAGTCACTAAAGCATCACCTTGCTGA
	GAGTCCACAGCAGGGCAAGCGGTCCACGCTCGTCTGAAATGG
	GCTTACGACGGAACCCTCCGGCCAGAGCACCATAAACATCCCTTACACT
	CTGCTCAGCCATGTGGAAACAATCGGCGAACCGTTTTTTCGT
	CTATTTTATGTGTAATATTTTAAATGCAATAAACAGGAAGATTGTATAA
	CCAATAAATTAGATGCGAACGAGTAGATTTAGGATAAAAATT
	TACCTTAAACAAAGGGATATTCATTACCCAACATTCAACTAATGCAGAT
	AGGGATACTTTTCAGGCATCGGCATTTTCGGTCATAGCCCCAGAAATTA
	AACCCATTTCCTTATTAGCGTTGAAACCTTAGCAAGGCCGGAAACAGAG
	AACACTGAGTTTCGGCCAAAGGGTTATTTTGTCAC
	CATTCCACAGACAGTAAGCCCTAAATTGAGCGCTA
	GTCTTTCCCATCCTCGGTTTATCAACAATAGATAAGTCCTAACTTACCA
	TGAATTTAAGAACAAGAAAAAAAGTACCTTCGAGCCAGTAATAACATCG
	GGGATTTTGCTAAAACCGGAAATAATACCGACCGT
	AATAGAAAGGAACAATTAATTATCAATATATGTGA
	GAAAATCTTAGACTTTATTAGAGCCGTCAATAGATAATACGAAGGCGGT
	TCCAAAACCATTTGAGGATTTGTCAGTTATATCAAACCCTCAATATCAT
	TTAATTGTATCGGTAAAACATGATTTTGAATGGCT
	TTAAACAGCTTGATAGAACGTATGGGTTGAGTGTT
	CCCACGCGTCATACTCACTCTGTGGTGCTGCGGCCAGAATTGGTTGCGG
	CGGTCGCATGCGGCGGGCCGTTGCCGGGTCAGCAAATCGTTAACTGAAA
	TGCAGGGAGTTAAAGTGTCCACTACCGTCGGTGGT
	GCAGCGAAAGACAGCCAGCAGCCCGCAGAAACAGC
	TGAGGACAGTAACAGATGGCCTTCCTGTAGCCAGCTTTCAGCAACGGTA
	TGAGGAATTTCAACATTAAATGTTAAAATTTAAATTGTAAACGTGTATC
	TTAAACGGGTAAAATCTACAACAAGCTGATAAATT
	CTAAAACGAAAGAGAGGCAAGTCAATTCTACTAAT
	CCAGCGATCCAATACCTTTGCCAGAGGGGGTAATAGTAAAGTAAACGAA
	AAACAAACAATGTTTAGACTGAAGAGCAGCCAAAAGGAATTACGAGCAA
	GGAGATTTGTATCATTAAGAAGAGTTTAATTTCAA
	GCCACCCCCTCAGACCAGAGCCACCACCTAATCAACAGAACC
	GCAACAGCAGAACAGCGAAAAACCGTCTGGACTCCTTGACGC
	ACATTATGTTAATACAGGACGTTGGGAACTGGCTCTTTAGGA
	GTTAATGCAGAACGCGCCTGCTGTCTTTGTACCGCACTCAACAACATGT
	ATCAAAAATAATTCGCGTCTTGACCGTAATCGTAACCGTGAATAGGAAC
	GCAACATTTACGCATACCAGCTCACCAGTACAAACTACAACGGAATTCA
	TGAATTAATTGACGACCGATTGAGGGAGACAAAAGAATTAGA
	GCAGATACCGAAGCCAATGAAATAGCAAAATAATAAGGAAAC
	TTAGACTGTAGCGCGTTTTAACCGCCTCTCAGAGCCACCATTGCCTTTA
	AATCAATAGAAAAACCTTTTTAAGACACCACGGAA

## Sheet: Handle staples
Handle staples for myosin and the actin binding domain of a actinin. Sequences in italic indicate the handle site. Position numbers in the list correspond to Fig. 1b.
	Handle for myosin at position 1	GCTTTTGATGATTCCAGTAAGCGTCATA
		TTCCTCTACCACCTACATCAC
	Handle for myosin at position 2	ATTTTGCACCCATTAAATCAAGATTAGT
		TTCCTCTACCACCTACATCAC
	Handle for myosin at position 3	GTAGATTTTCAGAACAGAAATAAAGAAA
		TTCCTCTACCACCTACATCAC
	Handle for myosin at position 4	GTGCCAGCTGCATTCCAGTCGGGAAACC
		TTCCTCTACCACCTACATCAC
	Handle for myosin at position 5	CCAGCTGGCGAACGGGCCTCTTCGCTAT
		TTCCTCTACCACCTACATCAC
	Handle for myosin at position 6	TTTGATAAGAGGGAGTACCTTTAATTGC
		TTCCTCTACCACCTACATCAC
	Handle for a actinin at position 1	CTCTCCTCTCCACCATATCCA
		CATGGCTTTTGATGATTCCAGTAAGCGT
	Handle for a actinin at position 2	CTCTCCTCTCCACCATATCCA
		TGCTATTTTGCACCCATTAAATCAAGAT
	Handle for a actinin at position 4	CTCTCCTCTCCACCATATCCA
		TGTCGTGCCAGCTGCATTCCAGTCGGGA
	Handle for a actinin at position 5	CTCTCCTCTCCACCATATCCA
		TACGCCAGCTGGCGAACGGGCCTCTTCG
	Handle for a actinin at position 6	CTCTCCTCTCCACCATATCCA
		TCCTTTTGATAAGAGGGAGTACCTTTAA
To label GNP to myosin at position 3, we used the handle below.
	AAAAAAAAAAAAAAAAAATTGCGTAGATTTTCAGAACAGAAATAAAGAAATTCCTCTACCACCTACATCACAAAAAAAAAAAAAAAAAA
